# Supplementary material for: The sexual and reproductive healthcare challenges when dealing with female migrants and refugees in low and middle-income countries (a qualitative evidence synthesis)
Source: BMC Public Health. 2024 Feb 19;24:520. doi: 10.1186/s12889-024-17916-0 (PMC10877851; doi:10.1186/s12889-024-17916-0)
Supplement: Supplementary file 2 — Supplementary Material 2 [file 12889_2024_17916_MOESM2_ESM.xls]

## Sheet: References
Authors	Title	Design	Journal	Publication year	Abstract
BuPkuluki A,Kisaakye P,Mwenyango H,Palattiyil G	{Adolescent sexual behaviour in a refugee setting in Ugand	qualitative	Reproductive health	2021	BACKGROUND: Children under 18 years old constituted more than half (52%) of the refugee population in 2017. Adolescent Sexual and reproductive health is an essential component of primary health care. Yet, not every refugee adolescent is able to access sexual and reproductive health services. METHODS: Using quantitative data from 356 refugee adolescents and qualitative data (17 in-depth interviews…
Davison CM,Watt H,Michael S,Bartels SA	{I don't know if we'll ever live in harmony: a mixed-methods exploration of the unmet needs of Syrian adolescent girls in protracted displacement in Lebanon.}	mixed	Archives of public health = Archives belges de sante publique	2021	BACKGROUND: The current crisis in Syria has led to unprecedented displacement, with neighbouring Lebanon now hosting more than 1.5 million conflict-affected migrants from Syria. In many situations of displacement, adolescent girls are a vulnerable sub-group. This study explores and describes the self-reported unmet needs of Syrian adolescent girls who migrated to Lebanon between 2011 and 2016. ME…
Fahme SA,Sieverding M,Abdulrahim S	{Sexual and reproductive health of adolescent Syrian refugee girls in Lebanon: a qualitative study of healthcare provider and educator perspectives.}	qualitative	Reproductive health	2021	BACKGROUND: Adolescent Syrian refugee girls in Lebanon are thought to experience a disproportionate risk of poor sexual and reproductive health, related in part to conflict and displacement. The purpose of this qualitative study was to explore healthcare provider and educator perceptions of the sexual and reproductive health determinants and care-seeking behaviors of this vulnerable population. T…
Makuch MY,Osis MJ,Brasil C,de Amorim HS,Bahamondes L	{Reproductive health among Venezuelan migrant women at the north western border of Brazil: A qualitative study.}	qualitative	Journal of migration and health	2021	BACKGROUND: Venezuela has been immersed in an economic and social crisis with a high number of migrant people. An important proportion of Venezuelan migrants have crossed the north western border Brazil-Venezuela were the United Nations High Commissioner for Refugees (UNHCR) has established 13 shelters. Our objectives were to know perspectives and views of Venezuelan migrant women hosted at UNHCR…
Mukherjee S,Mahapatra B,Saggurti N	{Why women do not use contraceptives: Exploring the role of male out-migration.}	qualitative	PloS one	2021	INTRODUCTION: Contextual understanding of reasons for non-use of contraceptives is key to devising family planning (FP) strategies. This study aimed to understand the reasons for non-use of contraceptives among women in the context of male out-migration. METHODS: Focus Group Discussions (FGDs) were conducted in two high male out-migration districts in Bihar, namely Nawada and Gopalganj. Twenty-fi…
Persson M,Larsson EC,Islam NP,Gemzell-Danielsson K,Klingberg-Allvin M	{A qualitative study on health care providers' experiences of providing comprehensive abortion care in Cox's Bazar, Bangladesh.}	qualitative	Conflict and health	2021	BACKGROUND: Humanitarian settings are characterised by limited access to comprehensive abortion care. At the same time, humanitarian settings can increase the vulnerability of women and girls to unintended pregnancies and unsafe abortions. Humanitarian actors and health care providers can play important roles in ensuring the availability and accessibility of abortion-related care. This study expl…
Tschirhart N,Jiraporncharoen W,Thongkhamcharoen R,Yoonut K,Ottersen T,Angkurawaranon C	{Including undocumented migrants in universal health coverage: a maternal health case study from the Thailand-Myanmar border.}	qualitative	BMC health services research	2021	BACKGROUND: Many countries aspiring to achieve universal health coverage struggle with how to ensure health coverage for undocumented migrants. Using a case study of maternal health care in a Thailand-Myanmar border region this article explores coverage for migrants, service provision challenges and the contribution of a voluntary health insurance program. METHODS: In 2018 we interviewed 18 key i…
Loganathan T,Chan ZX,de Smalen AW,Pocock NS	{Migrant Women's Access to Sexual and Reproductive Health Services in Malaysia: A Qualitative Study.}	qualitative	International journal of environmental research and public health	2020	Providing sexual and reproductive health (SRH) services to migrant workers is key to fulfilling sustainable developmental goals. This study aims to explore key informants' views on the provision of SRH services for migrant women in Malaysia, exploring the provision of SRH education, contraception, abortion, antenatal and delivery, as well as the management of gender-based violence. In-depth inter…
Asnong C,Fellmeth G,Plugge E,Wai NS,Pimanpanarak M,Paw MK,Charunwatthana P,Nosten F,McGready R	{Adolescents' perceptions and experiences of pregnancy in refugee and migrant communities on the Thailand-Myanmar border: a qualitative study.}	qualitative	Reproductive health	2018	BACKGROUND: Adolescent pregnancy remains a global health concern, contributing to 11% of all births worldwide and 23% of the overall burden of disease in girls aged 15-19 years. Premature motherhood can create a negative cycle of adverse health, economic and social outcomes for young women, their babies and families. Refugee and migrant adolescent girls might be particularly at risk due to povert…
Getachew M,Abay M,Zelalem H,Gebremedhin T,Grum T,Bayray A	{Magnitude and factors associated with adherence to Iron-folic acid supplementation among pregnant women in Eritrean refugee camps, northern Ethiopia.}	mixed	BMC pregnancy and childbirth	2018	BACKGROUND: Globally, anemia is a public health problem affecting the life of more than two billion people. Pregnant women are at high risk of iron deficiency anemia due to increased nutrient requirement during pregnancy. Iron-folic acid supplementation is the main strategy for prevention and control of iron deficiency anemia and its effectiveness depends on adherence to Iron-Folic Acid tablets. …
Rocha-Jiménez T,Morales-Miranda S,Fernández-Casanueva C,Brouwer KC,Goldenberg SM	{Stigma and unmet sexual and reproductive health needs among international migrant sex workers at the Mexico-Guatemala border.}	mixed	International journal of gynaecology and obstetrics: the official organ of the International Federation of Gynaecology and Obstetrics	2018	OBJECTIVE: To explore international migrant sex workers' experiences and narratives pertaining to the unmet need for and access to sexual and reproductive health (SRH) at the Mexico-Guatemala border. METHODS: An inductive qualitative analysis was conducted based on ethnographic fieldwork (2012-2015) including participant observation and audio-recorded in-depth interviews. The participants were fe…
Al-Rousan T,Schwabkey Z,Jirmanus L,Nelson BD	{Health needs and priorities of syrian refugees in camps and urban settings in jordan: Perspectives of refugees and health care providers}	qualitative	Eastern Mediterranean Health Journal	2018	Background: The United Nations has declared the Syrian refugee crisis to be the biggest humanitarian emergency of our era. Neighbouring countries, such as Jordan, strain to meet the health needs of Syrian refugees in addition to their own citizens given limited resources. Objectives: This study aimed to determine the perspectives of Syrian refugees in Jordan, Jordanian health care providers and o…
West L,Isotta-day H,Ba-break M,Morgan R	{Factors in use of family planning services by Syrian women in a refugee camp in Jordan}	qualitative		2017
Tanabe M,Nagujjah Y,Rimal N,Bukania F,Krause S	{Intersecting Sexual and Reproductive Health and Disability in Humanitarian Settings: Risks, Needs, and Capacities of Refugees with Disabilities in Kenya, Nepal, and Uganda.}	mixed	Sexuality and disability	2015	The current literature recognizes the fact that persons with disabilities have historically been deprived of their sexual and reproductive health (SRH) rights. Little is known, however, about the situation for women, men, and adolescents with disabilities in humanitarian settings. The Women's Refugee Commission led a participatory research project with partners to explore the risks, needs, and ba…
Webber G,Spitzer D,Somrongthong R,Dat TC,Kounnavongsa S	{Facilitators and barriers to accessing reproductive health care for migrant beer promoters in Cambodia, Laos, Thailand and Vietnam: a mixed methods study.}	qualitative	Globalization and health	2012	BACKGROUND: The purpose of the research was to assess access to sexual and reproductive health services for migrant women who work as beer promoters. This mixed methods research was conducted in Phnom Penh, Cambodia, Bangkok, Thailand, Vientiane, Laos, and Hanoi, Vietnam during 2010 to 2011. METHODS: Focus groups were held with beer promoters and separate focus groups or interviews with key infor…

## Sheet: SUMMARY OF EXTRACTS
Table: Artiles selected to be included in the qualitative synthesis to study "The sexual and reproductive healthcare challenges when dealing with female migrants and refugees in a low-income setting"
	Authors	Publication year	Title	Design	Journal	Country of origin	host country	Age of the paricipants	Gender	Refugee context	Perspectives (from service providers/utilizers)	ABSTRACT	extracts fom other parts of the article (Introduction...)	extracts from the body of the article	summary of main barries to SRH utilization among migrants (INDIVIDUAL, SOCIO-CULTURAL, AND STRUCTURAL)	quotes
1	Bukuluki A,Kisaakye P,Mwenyango H,Palattiyil G	2021	Adolescent sexual behaviour in a refugee setting in Ugand	mixed	Reproductive health	South Sudan	Uganda	Adolecents	Both	Refugee settlement	service utilizers	BACKGROUND: Children under 18 years old constituted more than half (52%) of the refugee population in 2017. Adolescent Sexual and reproductive health is an essential component of primary health care. Yet, not every refugee adolescent is able to access sexual and reproductive health services. METHODS: Using quantitative data from 356 refugee adolescents and qualitative data (17 in-depth interviews…	Generally, adolescents face challenges in accessing RH services for instance individual barriers (such as shame, anxiety about RH, lack of awareness about available services and poor health seeking behaviours); socio-cultural barriers (such as prescriptive social norms, stigma surrounding sexually active adolescents, cultural barriers, illiteracy and poor attitude of service providers); and struc…	. Lack of availability of community places for young people to learn about SRH issues . limited availability, awareness and low perception of risk and vulnerability to SRH . comprehensive and quality ASRH information services have not adequately catered for them. Moreover, most studies tend to focus more on females than male adolescents, yet males may have different perspectives and experiences	*INDIVIDUAL=shame, fear, anxiety, lack of awerness about available services, poor healht seeking behavior-----lack of availablity of community places to learn about SRH issues-low risk perception and vulnerability, *SOCIO-CULTURAL- stigma, prescriptive social norms, poor attitude of service providers, illitracy . *STRUCTURAL- lack of health facilities, lack of medical products, long distance to t…	I have never gone for contraceptives at the health facility. I only use the natural method my husband has told me. But I have plans of using one of the family planning methods (Ruth, 16-year-old) (Ruth, 16-year-old). . women are not given whether you are an adult or an adolescent, instead they tell the women to use family planning (Hellen, 17-year-old). . We do give condoms but they are largely c…
2	Fahme SA,Sieverding M,Abdulrahim S	2021	Sexual and reproductive health of adolescent Syrian refugee girls in Lebanon: a qualitative study of healthcare provider and educator perspectives	qualitative	Reproductive health	Syria	Lebannon	Adolecents	Females	Refugee settlement	Health care providers	BACKGROUND: Adolescent Syrian refugee girls in Lebanon are thought to experience a disproportionate risk of poor sexual and reproductive health, related in part to conflict and displacement. The purpose of this qualitative study was to explore healthcare provider and educator perceptions of the sexual and reproductive health determinants and care-seeking behaviors of this vulnerable population. T…	. Studies of adolescent refugee girls in Lebanon [20], as well as multiple conflict-affected countries in Sub-Saharan Africa [4], have found that they have limited knowledge of SRH topics, including contraception. The risk of poor SRH may be further exacerbated by limited access to healthcare [15, 17]. Among Syrian refugees, high costs, insufficient services, fear of discrimination and poor repro…	low SRH knowledge disproportionately affects adolescent girls who are perceived as being likely to depend upon unreliable sources of SRH information. Stakeholders described adolescents learning about contraception from peers through misinformed exchanges that generate confusion and foster doubt toward family planning. .Stakeholders perceived that men’s relative disengagement from healthcare was a…	*INDIVIDUAL-poor SRH knowledge, misinformation, confusion and doubts about SRH *SOCIOCULTURAL- men's disengagement during service provision, non partner inclusive policies, adolescent disempowerment, limited SRH communications, poor SRH litracy, stigmatization of premarital sex, gender related discrimination and traditional gender dynamics) STRUCTURAL- lack or limited health care resources, disru…	“It depends on what [the patients] have heard [about contraception] before they’ve come in. For instance, if her neighbor has an IUD and she’s talked to her about it, she’ll come in requesting an IUD.” (Midwife, FGD). “We have had women coming [to the clinic] several days after getting Implanon requesting that it be removed because their husbands have heard that it causes cancer, or that it can m…
3	Makuch MY,Osis MJ,Brasil C,de Amorim HS,Bahamondes L	2021	Reproductive health among Venezuelan migrant women at the north western border of Brazil: A qualitative study	qualitative	Journal of migration and health	Venezuala	Brazil	Women of reprductive age	Females	Refugee camps (shelters)	women of Reproductive age	BACKGROUND: Venezuela has been immersed in an economic and social crisis with a high number of migrant people. An important proportion of Venezuelan migrants have crossed the north western border Brazil-Venezuela were the United Nations High Commissioner for Refugees (UNHCR) has established 13 shelters. Our objectives were to know perspectives and views of Venezuelan migrant women hosted at UNHCR…		The themes identified were perspectives on: i) health care for pregnant and postnatal women, ii) access to modern contraceptive methods, and iii) HIV and sexually transmitted diseases (STDs). Despite the general satisfaction with obstetric care, women noted few challenges pertaining to their experiences during first entry to antenatal care, labour, delivery and postnatal care.	*INDIVIDUAL -poor knowledge on SRH issues, negative perception towards SRH discusiions *SOCIO-CULTURAL - the predominance of traditional gender imbalance, male dominance on SRH issues *STRUCTURAL - poor accessibility and availability to to LARC, lack of hormonal contraceptives,	.“Now it is … it is something complicated … injectables are not available at the health post … you cannot get the injectable in all the health posts and also you cannot get the copper T and the chip (implants) … I did not get them.” (FGD 7)
4	Mukherjee S,Mahapatra B,Saggurti N	2021	Why women do not use contraceptives: Exploring the role of male out-migration	qualitative	PloS one	outside India	India	Women of reprductive age	Females	community setting	women of Reproductive age	INTRODUCTION: Contextual understanding of reasons for non-use of contraceptives is key to devising family planning (FP) strategies. This study aimed to understand the reasons for non-use of contraceptives among women in the context of male out-migration. METHODS: Focus Group Discussions (FGDs) were conducted in two high male out-migration districts in Bihar, namely Nawada and Gopalganj. Twenty-fi…		he reasons for contraceptive non-use in areas with high male out-migration were complex, as this included barriers to contraceptive use unique to high-migration areas and reasons commonly found in other rural settings. Non-use of contraceptives among women with migrant husbands was mostly driven by lack of contraceptive preparedness before husband's arrival, inability to procure contraceptives du…	* INDIVIDUAL- poor spousal communications around contraceptive/SRH issues *SOCIOCULTURAL- lack of contraceptive preparedness before husband's arrival, stigma to procure contraceptives when husbands away, myths about contraceptive services, community fertility norms, *STRUCTURAL- inability to procure contraceptives due to inaccessibility to health facilities, low SRH outreach,
5	Persson M,Larsson EC,Islam NP,Gemzell-Danielsson K,Klingberg-Allvin M	2021	A qualitative study on health care providers' experiences of providing comprehensive abortion care in Cox's Bazar, Bangladesh	qualitative	Conflict and health	Mynamar	Bengeladesh	Women of reprductive age	HCP	Refugee camps (shelters)	HCP	BACKGROUND: Humanitarian settings are characterised by limited access to comprehensive abortion care. At the same time, humanitarian settings can increase the vulnerability of women and girls to unintended pregnancies and unsafe abortions. Humanitarian actors and health care providers can play important roles in ensuring the availability and accessibility of abortion-related care. This study expl…	In addition, a lack of training of health care providers (HCPs), a lack of knowledge about the legal status of abortion in the specific context and humanitarian actors’ and HCPs’ stigmas about and negative attitudes toward abortion constitute additional barriers to safe abortion services in humanitarian settings [1, 10, 11]. However, Gasseer et al. [3] highlight the positive effects that reproduc…	Organisation, collaboration and policies influencing the provision of CAC (Mexico City Policy • FP policy • Lack of space to provide services • Lack of accessibility and vailability of IUD and implant • MR medication sold at local shops). Influence of confidence, competence and pride on HCPs’ provision of CAC( Lack of knowledge on the abortion law • Varying knowledge on the MR polic) Influence of…	*INDIVIDUAL - a lack of knowledge of abortion laws and policies. *SOCIOCULTURAL -health care providers' personal beliefs, lack of cultural safety, negative attitude of HCPs, husbands permisssion to get the services . *STRUCTURAL - limited/poor availability and accessibility of comprehensive abortion care, unfavourable abortion policies, lack of privacy, lak of space to provide the service, lack o…	.… implant is not provided here daily. It is not a regular task here […] and we do not have any supply of IUDs. So, IUD is not that popular, also because this facility is very crowded and we only have one bed for delivery, ANC, PNC services and FP services. (Doctor #42, 0–5 years of experience). They [Rohingya] want more children, their husbands’ want more children. He wouldn’t allow these things…	decision making
6	Tschirhart N,Jiraporncharoen W,Thongkhamcharoen R,Yoonut K,Ottersen T,Angkurawaranon C	2021	Including undocumented migrants in universal health coverage: a maternal health case study from the Thailand-Myanmar border	qualitative	BMC health services research	Mynamar	Thailand	HCP and adminstrators	HCP	migration settlement	HCP	BACKGROUND: Many countries aspiring to achieve universal health coverage struggle with how to ensure health coverage for undocumented migrants. Using a case study of maternal health care in a Thailand-Myanmar border region this article explores coverage for migrants, service provision challenges and the contribution of a voluntary health insurance program. METHODS: In 2018 we interviewed 18 key i…		Participants identified sustainability, debt, logistics and late arrivals as some of the difficulties they face as care providers. sustainability, debt, logistics and late arrivals as some of the difficulties they face as care providers.	* STRUCTURAL- Care providers identified sustainability, institutional debt from unpaid obstetric hospital bills, cross border logistical difficulties and the late arrival of patients requiring emergency lifesaving interventions as challenges when providing care to undocumented migrants, Cost of the services	“In case of critical patients transferred to us who need to have emergency operations to give birth, the cost will be high. Even if we have a small number of cases the expenses of the Obstetric and Newborn sections will be the highest amount when compared with other sections of the hospital” “The Myanmar health system follows the policy of free medical care. But in reality, if a pregnant woman go…
7	Loganathan T,Chan ZX,de Smalen AW,Pocock NS	2020	Migrant Women's Access to Sexual and Reproductive Health Services in Malaysia: A Qualitative Study	qualitative	International journal of environmental research and public health	Outside Malaysia	Malaysia	HCP, Women of reproductive age and other stakeholders (NGOs)	stakeholders	different stakeholders	different stakeholders	Providing sexual and reproductive health (SRH) services to migrant workers is key to fulfilling sustainable developmental goals. This study aims to explore key informants' views on the provision of SRH services for migrant women in Malaysia, exploring the provision of SRH education, contraception, abortion, antenatal and delivery, as well as the management of gender-based violence. In-depth inter…		Health Policy and Employment Contract Clauses • Mandatory health screening and the prohibition of pregnancy is discriminatory towards women • Less skilled migrant orkers are not allowed to bring family members or allowed to get married in Malaysia • Prohibiting pregnancy forces women to become undocumented Sexual and Reproductive Health Education and Contraception • Employers prohibit pregnancy b…	*SOCIO-CULTURAL- Perception of SRH information as prosmiscuity promotion, despite legal provision cultural prohibition of safe abortion, *STRUCTURAL- health policy and legal issues like-for low skilled migrants- contract related issues before service provision, prohibiting migrants not to become pregnant, prohibing migrants nto get access to SRH information, not providing contraceptives, expensiv…	“The women who are pregnant, they are considered [as having] an illness. Pregnancy is an illness. They failed [the FOMEMA medical examination] and they have to be sent back. It is like they discriminate [against] us as a woman. This is our reproductive right.” MW-1 “They will automatically be illegal migrants, because the moment they are pregnant, they will lose their visa and if they lose their …
8	Asnong C,Fellmeth G,Plugge E,Wai NS,Pimanpanarak M,Paw MK,Charunwatthana P,Nosten F,McGready R	2018	Adolescents' perceptions and experiences of pregnancy in refugee and migrant communities on the Thailand-Myanmar border: a qualitative study	qualitative	Reproductive health	Mynamar	Thailand	Adolescents and health care professionals	Both	Refugee camps (shelters)	both HCP refugees	BACKGROUND: Adolescent pregnancy remains a global health concern, contributing to 11% of all births worldwide and 23% of the overall burden of disease in girls aged 15-19 years. Premature motherhood can create a negative cycle of adverse health, economic and social outcomes for young women, their babies and families. Refugee and migrant adolescent girls might be particularly at risk due to povert…		SRH education in camp and village schools is limited to biological facts on puberty and pregnancy and does not include any information on contraception, sexual relationships and life skills. Most antenatal and family planning clinics offer information on contraception and provide condoms, contraceptive pills and injectable hormones free of charge. However sometimes staff members refuse to provide…	*INDIVIDUAL- poor knowledge on contraception and life skills necessary to negotiate sexual and reproductive choices, in particular for unmarried adolescents, forced marriage, *SOCIOCULTURAL- lack of support structure/family(mother/husband), domestic violence, traditional views and stigma on sexual and reproductive health issues, stigmatization of adolescent SHH services *STRUCTURAL- lack of contr…	Sometimes teachers teach us about reproductive stages, a female’s thing and a male’s thing. We don’t get to learn about sex and pregnancy or family planning. We only know that from neighbours.” (FGD3 adolescent girls) “They seem to only give medications and condoms to the married couples. If some of them are still in school, they wouldn’t be given anything to prevent pregnancy.” (MLA08 pregnant r…	health care professionals
9	Getachew M,Abay M,Zelalem H,Gebremedhin T,Grum T,Bayray A	2018	Magnitude and factors associated with adherence to Iron-folic acid supplementation among pregnant women in Eritrean refugee camps, northern Ethiopia	mixed	BMC pregnancy and childbirth	Eriteria	Ethiopia	Women of reproductive age and HCP	Both	Refugee camps (shelters)	both HCP refugees	BACKGROUND: Globally, anemia is a public health problem affecting the life of more than two billion people. Pregnant women are at high risk of iron deficiency anemia due to increased nutrient requirement during pregnancy. Iron-folic acid supplementation is the main strategy for prevention and control of iron deficiency anemia and its effectiveness depends on adherence to Iron-Folic Acid tablets. …		Both the quantitative and the qualitative results support that there are many barriers to adherence of IFA among pregnant mother like forgetfulness, drug side effects, and fear of side effects were the leading underlying reasons among women with low adherence. It is therefore crucial that pregnant women in the refugee camps should be given more focus in creating awareness and improving the knowle…	*INDIVIDUAL-forgetfulness to adhere to maternal care like IFA taking, fear of side effects, poor knowledge
10	Rocha-Jiménez T,Morales-Miranda S,Fernández-Casanueva C,Brouwer KC,Goldenberg SM	2018	Stigma and unmet sexual and reproductive health needs among international migrant sex workers at the Mexico-Guatemala border	qualitative	International journal of gynaecology and obstetrics: the official organ of the International Federation of Gynaecology and Obstetrics	Outside Mexico and Guatamala	Mexico and Guatamala	Women of reproductive age	Females	Border areas	Migrants	OBJECTIVE: To explore international migrant sex workers' experiences and narratives pertaining to the unmet need for and access to sexual and reproductive health (SRH) at the Mexico-Guatemala border. METHODS: An inductive qualitative analysis was conducted based on ethnographic fieldwork (2012-2015) including participant observation and audio-recorded in-depth interviews. The participants were fe…		Contraception information and related services Sexual education Safe delivery/childbirth Information about and access to barrier and nonbarrier contraception Prevention and treatment of STIs Access to condoms Treatment for STIs such as syphilis, chlamydia, gonorrhea, and HIV Early diagnosis and treatment of reproductive health issues Screening for cervical cancer (Pap smear)	* INDIVIDUAL- poor information about the health systems, services affordability, and perceived stigma *STRUCTURAL Financial barriers, women from accessing needed services, with most only receiving SRH services in their destination country, accessiblity, affordablity, and nonstigmatizing access to contraception and treatment of sexually transmitted infections.
11	Al-Rousan T,Schwabkey Z,Jirmanus L,Nelson BD	2018	Health needs and priorities of syrian refugees in camps and urban settings in jordan: Perspectives of refugees and health care providers	mixed	Eastern Mediterranean Health Journal	Syria	Jordan	Women of reproductive age and HCP	both	Refugee camps (shelters)	Refugees and HCP	Background: The United Nations has declared the Syrian refugee crisis to be the biggest humanitarian emergency of our era. Neighbouring countries, such as Jordan, strain to meet the health needs of Syrian refugees in addition to their own citizens given limited resources. Objectives: This study aimed to determine the perspectives of Syrian refugees in Jordan, Jordanian health care providers and o…		Poor living conditions exacerbate respiratory illness • High costs of basic foods and unregulated stores in camps • Lack of transportation to health clinics inside the camp • Insecurity in the camps • Sexual abuse • Child marriage as a response to poverty and lack of security Long waiting times due to limited staffing in camp clinics • Discrimination and inhumane attitude of health care providers…	*SOCIOCULTURAL- sexual abuse and violence, high cost of services *STRUCTURAL- Cost, limited resources, changing policies, livelihoods and poor health literacy, lack of transportation, insecurity, discriminatory and inhumane attitude of care providers, discriminatory health care setting, long waiting times
12	West L,Isotta-day H,Ba-break M,Morgan R	2017	Factors in use of family planning services by Syrian women in a refugee camp in Jordan	qualitative	Fam Plann Reprod Health Care	Syria	Jordan	Women of reprductive age	femlaes	Refugee camps (shelters)	Refugees	Background The Syrian conflict presents the fastest growing refugee crisis in the world today, with over four million people now displaced outside the country. Existing literature suggests that family planning services are often still neglected in crisis response efforts. Methods A small-scale qualitative study conducted in May 2013, interviewing Syrian women residing in a Jordanian refugee camp …		The belief that FP is good for maternal and child health was expressed by several participants. However, concerns about the possible side effects of contraceptives were common and influenced some participant’s decisions about using them. Despite the majority of participants displaying substantial knowledge of general health services in the camp, poor awareness and inaccurate information about FP …	*INDIVIDUAL- barriers to service uptake included poor awareness of FP services, inaccurate information *SOCIO-CULTURAL- cultural pressures regarding fertility, STRUCTURAL- overburdened health services, poorly trained service providers.	“We believe that after the first child it’s preferable … not to have [unspecified] contraception methods because we think … maybe we won’t be able to have more children … Some women have been sterile after they used contraception.” [Participant 7] “They said it [the OCP] might cause me not to have children anymore.” [Participant 6] “The most important [problem] is that people don’t know about the…
13	Tanabe M,Nagujjah Y,Rimal N,Bukania F,Krause S	2015	Intersecting Sexual and Reproductive Health and Disability in Humanitarian Settings: Risks, Needs, and Capacities of Refugees with Disabilities in Kenya, Nepal, and Uganda	mixed	Sexuality and disability	Outside Kenya, Nepal, Ugnada	Kenya, Nepal, Uganda	Adoscents	Both	Refugee camps (shelters)	refugees	The current literature recognizes the fact that persons with disabilities have historically been deprived of their sexual and reproductive health (SRH) rights. Little is known, however, about the situation for women, men, and adolescents with disabilities in humanitarian settings. The Women’s Refugee Commission led a participatory research project with partners to explore the risks, needs, and ba…	The current literature recognizes that persons with disabilities have historically been denied their SRH rights [2]. They may have less access to SRH information, which can lead to low levels of knowledge about HIV/AIDS and sexually transmitted infections (STIs), and high-risk behaviors [3].	Other reported barriers included long wait times (Kenya and Uganda), costs to seeking care (Uganda), refugee status (Uganda), communication with providers (all three sites), caregiver and community attitudes (Uganda), lack of transportation (Kenya and Uganda), and limited accessibility (all three sites). In Uganda, where all aforementioned concerns were raised, refugees with disabilities and care…	*INDIVIDUAL-poor SRH knowledge, lack of information *SOCIOCULTURAL- marital status/being not married, societal discriminatory and violence tolerant culture, *STRUCTURAL- lack of respect by providers, discrimination by providers, financial barriers, stock out of medicines, refugee status, lack of transportation, lack of translation,	Some mentioned that they would wait all day to receive services: ‘‘Sometimes, we go at 07:00, and we come home at 18:00. That is tiresome when there is nothing done for us.’’ Most groups mentioned that ‘‘if you are disabled, you wait, wait, wait.’’ Related comments around language barriers—especially the lack of sign language interpreters—were similarly noticeable in Kenya and Nepal.
14	Webber G,Spitzer D,Somrongthong R,Dat TC,Kounnavongsa S	2012	Facilitators and barriers to accessing reproductive health care for migrant beer promoters in Cambodia, Laos, Thailand and Vietnam: a mixed methods study	qualitative	Globalization and health	outside Cambodia, Laos, Thailand, Vietnam	Cambodia, Laos, Thailand, Vietnam	Women of reproductive age	Females	Migrants	Migrants	BACKGROUND: The purpose of the research was to assess access to sexual and reproductive health services for migrant women who work as beer promoters. This mixed methods research was conducted in Phnom Penh, Cambodia, Bangkok, Thailand, Vientiane, Laos, and Hanoi, Vietnam during 2010 to 2011. METHODS: Focus groups were held with beer promoters and separate focus groups or interviews with key infor…	Wellstood and colleagues [14] have written how access to primary health care is dependent on individual characteristics of the user such as income, age, gender, and level of need, as well as system characteristics and the policy environment. In their analysis, economic factors, geography, availability of services	Institutional factors There were several key factors that were common barriers preventing access for beer promoters to the institutions providing sexual and reproductive health care services in these four Asian capitals. These include financial barriers, location/ transportation issues, the environment of the institution, and service factors. Financial barriers and health care insurance Cost of t…	*INDIVIDUAL FACTORS- shyness and fear, lack of knowledge, and support from family and friends. *STRUCTURAL- cost, location, environmental factors (e.g. waiting times, cleanliness and confidentiality) and service factors (e.g. staff attitudes, clinic hours, and availability of medications).	Respondent 1: Each hospital provides a different quality of service, but how doctors react toward patients are pretty much the same. Some are very kind while some others seem to be very impolite. Respondent 2: Doctors/nurses will talk to rich people very nicely. Those who are poor are ignored. (Laos, BP FG 2)
15	Colleen M. Davison1,2* , Hayley Watt3, Saja Michael4 and Susan A. Bartels5,2	2021	“I don’t know if we’ll ever live in harmony”: a mixed-methods exploration of the unmet needs of Syrian adolescent girls in protracted displacement in Lebanon	mixed	BMC	Syria	Lebannon	Adolescents	Females	Refugee settlement	Refugees	Background: The current crisis in Syria has led to unprecedented displacement, with neighbouring Lebanon now hosting more than 1.5 million conflict-affected migrants from Syria. In many situations of displacement, adolescent girls are a vulnerable sub-group. This study explores and describes the self-reported unmet needs of Syrian adolescent girls who migrated to Lebanon between 2011 and 2016. Me…	In situations of conflict and displacement, both male and female adolescent migrants often lack access to basic resources and services including food, clean water, safe and affordable housing, social support and healthcare [18–21]. In these contexts, adolescent girls commonly face additional specific challenges [22–27]. For instance, young female refugees have distinct needs for: basic health and…	There is also specific confirmation of the rights of refugee children (article 22) and the protection of children in situations of war (article 38). Unfortunately, Lebanon has not signed the rights conventions pertaining to refugees or stateless individuals [76]. The state is currently experiencing a profound socio-political and economic crisis with growing poverty, failure of even basic services…

## Sheet: QUALITY ASSESSMENT
			How to use this appraisal tool: Three broad issues need to be considered when appraising a
			qualitative study:	CRITICAL APPRAISAL SKILLS PROGRAM
SELECTED ARTICLES	1. Was there a clear statement of the aims of the research?	2. Is a qualitative methodology appropriate?	3. Was the research design appropriate to address the aims of the research?	4. Was the recruitment strategy appropriate to the aims of the research?	5. Was the data collected in a way that addressed the research issue?	6. Has the relationship between researcher and participants been adequately considered?	7. Have ethical issues been taken into consideration?	8. Was the data analysis sufficiently rigorous?	9. Is there a clear statement of findings?	10. How valuable is the research?
Bukuluki A,Kisaakye P,Mwenyango H,Palattiyil G	YES	YES	YES	YES	YES	YES	YES	YES	YES	VALUABLE
Fahme SA,Sieverding M,Abdulrahim S	YES	YES	YES	YES	YES	YES	YES	YES	YES	VALUABLE
Makuch MY,Osis MJ,Brasil C,de Amorim HS,Bahamondes L	YES	YES	YES	YES	YES	YES	YES	YES	YES	VALUABLE
Mukherjee S,Mahapatra B,Saggurti N	YES	YES	YES	YES	YES	YES	NOT SURE	YES	YES	VALUABLE
Persson M,Larsson EC,Islam NP,Gemzell-Danielsson K,Klingberg-Allvin M	YES	YES	YES	YES	YES	YES	YES	YES	YES	VALUABLE
Tschirhart N,Jiraporncharoen W,Thongkhamcharoen R,Yoonut K,Ottersen T,Angkurawaranon C	YES	YES	YES	YES	YES	YES	YES	NOT SURE	YES	VALUABLE
Loganathan T,Chan ZX,de Smalen AW,Pocock NS	YES	YES	YES	YES	YES	YES	YES	YES	YES	VALUABLE
Asnong C,Fellmeth G,Plugge E,Wai NS,Pimanpanarak M,Paw MK,Charunwatthana P,Nosten F,McGready R	YES	YES	YES	YES	YES	YES	YES	YES	YES	VALUABLE
Getachew M,Abay M,Zelalem H,Gebremedhin T,Grum T,Bayray A	YES	YES	YES	YES	YES	YES	YES	YES	NOT SURE	VALUABLE
Rocha-Jiménez T,Morales-Miranda S,Fernández-Casanueva C,Brouwer KC,Goldenberg SM	YES	YES	YES	YES	YES	YES	YES	YES	YES	VALUABLE
Al-Rousan T,Schwabkey Z,Jirmanus L,Nelson BD	YES	YES	YES	YES	YES	YES	YES	YES	YES	VALUABLE
West L,Isotta-day H,Ba-break M,Morgan R	YES	YES	YES	YES	YES	YES	NOT SURE	YES	YES	VALUABLE
Tanabe M,Nagujjah Y,Rimal N,Bukania F,Krause S	YES	YES	YES	YES	YES	YES	YES	YES	YES	VALUABLE
Webber G,Spitzer D,Somrongthong R,Dat TC,Kounnavongsa S	YES	YES	YES	YES	YES	YES	NOT SURE	YES	YES	VALUABLE

## Sheet: Sheet1
		the coding process
	Meaning Unit	Condensed Meaning Unit	Code	Sub-category	Category
	Girls face several challenges reporting rape and other forms of GBV through formal channels’ [43]	Challenges reporting rape and GBV	Public policy and laws	Regulations	Structural
	‘The condom dispensers in the camps—which allow for confidential use—were reportedly often empty’ [39]	Condom dispensers in camps often empty	Resourcing of services	Services	health system/institutional

## Sheet: Sheet2
			Category	Sub category	Codes	Measring unit
			individual barriers	other personal factors	communication related problem
					poor life skills
					poor SRH of migrants/refugees
					school drop out
				SRH knowledge and perception related	fear of side effects
				SRH knowledge and perception related	lack of awerness and fear or shame
				SRH knowledge and perception related	low risk perception towards vulnerability
				SRH knowledge and perception related	poor serf perception
				SRH knowledge and perception related	poor serrvice follow-up
				SRH knowledge and perception related	poor SRH information
			institutional and health system barries	health care access and resource	abscence of 24/7 service
					access and distance to the facilites
					availability of quality service
					discrimination towards migrans women
					high cost to the services
					lack of health care resources
					lack of health insurance
					lack of places to learn about SRH
					lack of space to provide the service
					limited access and long distance to the facilites
					limited options of SRH services to migrants
					long waiting time
					satisfaction towards SRH services
					sustainability related problems
				health care professionals related	communication related problem
				health care professionals related	denial of service
				health care professionals related	discrimination towards migrans women
				health care professionals related	discrimination towards women/girls
				health care professionals related	health care professionals confidence
				health care professionals related	health care professionals discrimination
				health care professionals related	inhumane treamtent from health care professionals
				health care professionals related	lack of female HCP
				health care professionals related	lack of policy knowledge by HCP
				health care professionals related	lack of skills and knowledge
				health care professionals related	language related barries
				health care professionals related	marital status of migrants
				health care professionals related	negative attitude towards abortion
				health care professionals related	poor treatment from the HCP
				health care professionals related	provider burn out
				health care professionals related	provider stigma and discrimination
			social and community barriers	Gender related factors	discrimination towards women/girls
					gender based discriminations
					gender based violence
					health care professionals discrimination
					inhumane treamtent from health care professionals
					lack of female HCP
					lack of male/husband involvement
					lack of self right
					negative attitude of family
					negative attitude towards abortion
					poor treatment from the HCP
					stigma and discrimination of youth migrants
				SRH decision making	communication related problem
				SRH decision making	denial of service
				SRH decision making	lack of male involvement
				SRH decision making	lack of male/husband involvement
				SRH decision making	marital status of migrants
				SRH decision making	stigma and discrimination of youth migrants
			structural barriers	legal and policy related issues	lack of document for services
					lack of health insurance
					lack of policy knowledge by HCP
					legal barries against migrants
				traditional and cultural factors	cultural norms and myths
				traditional and cultural factors	discrimination towards migrans women
				traditional and cultural factors	discrimination towards women/girls
				traditional and cultural factors	negative attitude towards abortion
				traditional and cultural factors	social norms and stigma
				traditional and cultural factors	stigma and discrimination of youth migrants
				traditional and cultural factors	traditional views and discrimination towards SRH

## Sheet: ENTREQ
	Enhancing transparency in reporting the synthesis of qualitative research: the ENTREQ statement
	No Item Guide and description
S.No	Item	Guide and description	Evaluation of review
1	Aim	State the research question the synthesis addresses.	To identify barriers to SRH utilization among migrants and refugees in low and middle income countries
2	Synthesis methodology	Identify the synthesis methodology or theoretical framework which underpins the synthesis, and describe the rationale for choice of methodology (e.g. meta-ethnography, thematic synthesis, critical interpretive synthesis, grounded theory synthesis, realist synthesis, meta-aggregation, meta-study, framework synthesis).	Framework synthesis using socio-ecologicaal model
3	Approach to searching	Indicate whether the search was pre-planned (comprehensive search strategies to seek all available studies) or iterative (to seek all available concepts until they theoretical saturation is achieved).	pre-planned, comprehensive search strategy applied to seek all available stdies
4	Inclusion criteria	Specify the inclusion/exclusion criteria (e.g. in terms of population, language, year limits, type of publication, study type).	specified
5	Data sources	Describe the information sources used (e.g. electronic databases (MEDLINE, EMBASE, CINAHL, psycINFO, Econlit), grey literature databases (digital thesis, policy reports), relevant organisational websites, experts, information specialists, generic web searches (Google Scholar) hand searching, reference lists) and when the searches conducted; provide the rationale for using the data sources	MEDLINE, EMBASE, HINARI, Google scholar, were used
6	Electronic Search strategy	Describe the literature search (e.g. provide electronic search strategies with population terms, clinical or health topic terms, experiential or social phenomena related terms, filters for qualitative research, and search limits).	specified
7	Study screening methods	Describe the process of study screening and sifting (e.g. title, abstract and full text review, number of independent reviewers who screened studies)	PRISMA was used
8	Study characteristics	Present the characteristics of the included studies (e.g. year of publication, country, population, number of participants, data collection, methodology, analysis, research questions).	specified
9	Study selection results	Identify the number of studies screened and provide reasons for study exclusion (e,g, for comprehensive searching, provide numbers of studies screened and reasons for exclusion indicated in a figure/flowchart; for iterative searching describe reasons for study exclusion and inclusion based on modifications t the research question and/or contribution to theory development).	PRISMA was used
10	Rationale for appraisal	Describe the rationale and approach used to appraise the included studies or selected findings (e.g. assessment of conduct (validity and robustness), assessment of reporting (transparency), assessment of content and utility of the findings)	Validity was checked using CASP
11	Appraisal items	State the tools, frameworks and criteria used to appraise the studies or selected findings (e.g. Existing tools: CASP, QARI, COREQ, Mays and Pope [25]; reviewer developed tools; describe the domains assessed: research team, study design, data analysis and interpretations, reporting)	CASP was used
12	Appraisal process	Indicate whether the appraisal was conducted independently by more than one reviewer and if consensus was required	yes
13	Appraisal results	Present results of the quality assessment and indicate which articles, if any, were weighted/excluded based on the assessment and give the rationale.	conducted
14	Data extraction	Indicate which sections of the primary studies were analysed and how were the data extracted from the primary studies? (e.g. all text under the headings “results /conclusions” were extracted electronically and entered into a computer software).	introduction, body, result, conclussion
15	Software	State the computer software used, if any.	open-code
16	Number of reviewers	Identify who was involved in coding and analysis.	two reviewers
17	Coding	Describe the process for coding of data (e.g. line by line coding to search for concepts).	search of concepts
18	Study comparison	Describe how were comparisons made within and across studies (e.g. subsequent studies were coded into pre-existing concepts, and new concepts were created when deemed necessary)	new concepts were created when deemed necessary
19	Derivation of themes	Explain whether the process of deriving the themes or constructs was inductive or deductive.	deductive
20	Quotations	Provide quotations from the primary studies to illustrate themes/constructs, and identify whether the quotations were participant quotations of the author’s interpretation	participants quotations were used
21	Synthesis output	Present rich, compelling and useful results that go beyond a summary of the primary studies (e.g. new interpretation, models of evidence, conceptual models, analytical framework, development of a new theory or construct).	rich synthesis was done, a new model of evidence

## Sheet: summary of published articles 
	Summary of the published articles included in the synthesis
Authors	Publication year	Design	Journal	Country of origin	host country	Age of the paricipants	Gender	Refugee context	Perspectives (from service providers/utilizers)
Bukuluki A,Kisaakye P,Mwenyango H,Palattiyil G	2021	mixed	Reproductive health	South Sudan	Uganda	Adolecents	Both	Refugee settlement	service utilizers
Fahme SA,Sieverding M,Abdulrahim S	2021	qualitative	Reproductive health	Syria	Lebannon	Adolecents	Females	Refugee settlement	Health care providers
Makuch MY,Osis MJ,Brasil C,de Amorim HS,Bahamondes L	2021	qualitative	Journal of migration and health	Venezuala	Brazil	Women of reprductive age	Females	Refugee camps (shelters)	women of Reproductive age
Mukherjee S,Mahapatra B,Saggurti N	2021	qualitative	PloS one	outside India	India	Women of reprductive age	Females	community setting	women of Reproductive age
Persson M,Larsson EC,Islam NP,Gemzell-Danielsson K,Klingberg-Allvin M	2021	qualitative	Conflict and health	Mynamar	Bengeladesh	Women of reprductive age	HCP	Refugee camps (shelters)	HCP
Tschirhart N,Jiraporncharoen W,Thongkhamcharoen R,Yoonut K,Ottersen T,Angkurawaranon C	2021	qualitative	BMC health services research	Mynamar	Thailand	HCP and adminstrators	HCP	migration settlement	HCP
Loganathan T,Chan ZX,de Smalen AW,Pocock NS	2020	qualitative	International journal of environmental research and public health	Outside Malaysia	Malaysia	HCP, Women of reproductive age and other stakeholders (NGOs)	stakeholders	different stakeholders	different stakeholders
Asnong C,Fellmeth G,Plugge E,Wai NS,Pimanpanarak M,Paw MK,Charunwatthana P,Nosten F,McGready R	2018	qualitative	Reproductive health	Mynamar	Thailand	Adolescents and health care professionals	Both	Refugee camps (shelters)	both HCP refugees
Getachew M,Abay M,Zelalem H,Gebremedhin T,Grum T,Bayray A	2018	mixed	BMC pregnancy and childbirth	Eriteria	Ethiopia	Women of reproductive age and HCP	Both	Refugee camps (shelters)	both HCP refugees
Rocha-Jiménez T,Morales-Miranda S,Fernández-Casanueva C,Brouwer KC,Goldenberg SM	2018	qualitative	International journal of gynaecology and obstetrics	Outside Mexico and Guatamala	Mexico and Guatamala	Women of reproductive age	Females	Border areas	Migrants
Al-Rousan T,Schwabkey Z,Jirmanus L,Nelson BD	2018	mixed	Eastern Mediterranean Health Journal	Syria	Jordan	Women of reproductive age and HCP	both	Refugee camps (shelters)	Refugees and HCP
West L,Isotta-day H,Ba-break M,Morgan R	2017	qualitative	Fam Plann Reprod Health Care	Syria	Jordan	Women of reprductive age	femlaes	Refugee camps (shelters)	Refugees
Tanabe M,Nagujjah Y,Rimal N,Bukania F,Krause S	2015	mixed	Sexuality and disability	Outside Kenya, Nepal, Ugnada	Kenya, Nepal, Uganda	Adoscents	Both	Refugee camps (shelters)	refugees
Webber G,Spitzer D,Somrongthong R,Dat TC,Kounnavongsa S	2012	qualitative	Globalization and health	outside Cambodia, Laos, Thailand, Vietnam	Cambodia, Laos, Thailand, Vietnam	Women of reproductive age	Females	Migrants	Migrants
Colleen M. Davison1,2* , Hayley Watt3, Saja Michael4 and Susan A. Bartels5,2	2021	mixed	BMC	Syria	Lebannon	Adolescents	Females	Refugee settlement	Refugees
